# Supplementary material for: CerM and Its Antagonist CerN Are New Components of the Quorum Sensing System in Cereibacter sphaeroides, Signaling to the CckA/ChpT/CtrA System
Source: Microbiologyopen. 2024 Dec 18;13(6):e012. doi: 10.1002/mbo3.70012 (PMC11655674; doi:10.1002/mbo3.70012)
Supplement: Supplementary file 2 — Supporting information. [file MBO3-13-e012-s003.zip]

Archive with 2 entries (2 files):
- Figure_S2.tif
- __MACOSX/._Figure_S2.tif
